# Supplementary material for: Endogenous Glycoprotein GPM6a Is Involved in Neurite Outgrowth in Rat Dorsal Root Ganglion Neurons
Source: Biomolecules. 2023 Mar 25;13(4):594. doi: 10.3390/biom13040594 (PMC10136334; doi:10.3390/biom13040594)
Supplement: Supplementary file 1 [file biomolecules-13-00594-s001.zip]

Archive with 7 entries (5 files):
- biomolecules-2238135-supplementary/
- biomolecules-2238135-supplementary/biomolecules-2238135-supplementary-to final.pdf
- biomolecules-2238135-supplementary/Suplementary figures/
- biomolecules-2238135-supplementary/Suplementary figures/Figure S1.tif
- biomolecules-2238135-supplementary/Suplementary figures/Figure S2.tif
- biomolecules-2238135-supplementary/Suplementary figures/Video S1.avi
- biomolecules-2238135-supplementary/Suplementary figures/Video S2.avi
